# Supplementary material for: Diagnostic ability of multifocal electroretinogram in early multiple sclerosis using a new signal analysis method
Source: PLoS One. 2019 Nov 8;14(11):e0224500. doi: 10.1371/journal.pone.0224500 (PMC6839873; doi:10.1371/journal.pone.0224500)
Supplement: S1 Dataset — (XLSX) [file pone.0224500.s001.xlsx]

## Sheet: latencies and amplitudes
	Sum				Ring1				Ring2				Ring3				Ring4				Ring5				Quadrant 1 (NI)				Quadrant 2 (NS)				Quadrant 3 (TS)				Quadrant 4 (TI)				Superior Middle				Temporal Middle				Inferior Middle
Code	t_N1	a_N1	t_P1	a_P1	t_N1	a_N1	t_P1	a_P1	t_N1	a_N1	t_P1	a_P1	t_N1	a_N1	t_P1	a_P1	t_N1	a_N1	t_P1	a_P1	t_N1	a_N1	t_P1	a_P1	t_N1	a_N1	t_P1	a_P1	t_N1	a_N1	t_P1	a_P1	t_N1	a_N1	t_P1	a_P1	t_N1	a_N1	t_P1	a_P1	t_N1	a_N1	t_P1	a_P1	t_N1	a_N1	t_P1	a_P1	t_N1
'CONTROL1m'	0.0235988	-1.45388e-07	0.0412979	4.11617e-07	0.027532	-3.95e-07	0.0491642	1.059e-06	0.0235988	-2.85333e-07	0.0452311	6.245e-07	0.0255654	-1.56972e-07	0.0422812	4.88282e-07	0.0226155	-1.73627e-07	0.0412979	4.29127e-07	0.0216323	-1.16254e-07	0.0403147	3.59433e-07	0.0226155	-1.40346e-07	0.0363815	3.72302e-07	0.0245821	-2.09243e-07	0.0422812	5.0465e-07	0.0216323	-1.70244e-07	0.0412979	5.65244e-07	0.0216323	-1.03843e-07	0.0373648	3.04521e-07	0.0235988	-1.7534e-07	0.0412979	5.0622e-07	0.0216323	-1.39257e-07	0.0403147	4.32383e-07	0.0226155
'CONTROL5m'	0.0245821	-1.19221e-07	0.0403147	3.90767e-07	0.027532	-1.79e-07	0.0481809	7.42e-07	0.0265487	-1.53e-07	0.0462144	5.98167e-07	0.0216323	-1.65942e-07	0.0383481	4.76275e-07	0.0245821	-1.13394e-07	0.0403147	3.91783e-07	0.0245821	-1.20862e-07	0.0403147	4.03954e-07	0.020649	-1.04481e-07	0.0393314	3.2985e-07	0.0216323	-1.03929e-07	0.0403147	4.04964e-07	0.0255654	-1.90769e-07	0.0422812	5.42894e-07	0.0235988	-1.39e-07	0.0393314	4.44179e-07	0.0255654	-1.33805e-07	0.0422812	4.43271e-07	0.0245821	-1.55316e-07	0.0412979	4.4642e-07	0.0216323
'CONTROL6m'	0.0255654	-2.3083e-07	0.0452311	6.03666e-07	0.0294985	-3.75e-07	0.0491642	1.211e-06	0.0265487	-2.2585e-07	0.0432645	6.56683e-07	0.0235988	-2.50417e-07	0.0393314	6.3e-07	0.0255654	-2.43533e-07	0.0452311	6.30144e-07	0.0255654	-2.36917e-07	0.0452311	6.07542e-07	0.0245821	-2.25312e-07	0.0412979	6.15438e-07	0.0235988	-2.48571e-07	0.0452311	6.17e-07	0.0245821	-2.30019e-07	0.0452311	6.07019e-07	0.0265487	-2.55357e-07	0.0452311	6.32643e-07	0.0245821	-2.38643e-07	0.0452311	6.11643e-07	0.0255654	-2.358e-07	0.0452311	6.12933e-07	0.0255654
'CONTROL7m'	0.0245821	-1.56689e-07	0.0432645	4.57581e-07	0.027532	-2.69e-07	0.0491642	8.54e-07	0.0235988	-1.62533e-07	0.0481809	5.337e-07	0.0245821	-1.94278e-07	0.0432645	5.17528e-07	0.0245821	-1.36936e-07	0.0432645	4.17987e-07	0.0235988	-1.58717e-07	0.0422812	4.61388e-07	0.0235988	-1.35364e-07	0.0383481	3.84926e-07	0.0235988	-1.62593e-07	0.0432645	4.68236e-07	0.0245821	-1.56266e-07	0.0432645	5.44991e-07	0.0235988	-1.88257e-07	0.0412979	5.01159e-07	0.0245821	-1.58138e-07	0.0432645	5.08092e-07	0.0245821	-1.68215e-07	0.0432645	5.04212e-07	0.0235988
'CONTROL8m'	0.0245821	-9.36895e-08	0.0412979	2.99334e-07	0.0167158	-2.87e-07	0.0491642	8.57e-07	0.0294985	-1.5455e-07	0.0462144	4.20783e-07	0.0245821	-1.14108e-07	0.0422812	3.63175e-07	0.0235988	-9.11094e-08	0.0412979	2.61945e-07	0.020649	-8.44e-08	0.0412979	2.98367e-07	0.0255654	-3.3075e-08	0.0452311	1.58975e-07	0.0245821	-1.24636e-07	0.0422812	3.99921e-07	0.0235988	-1.64938e-07	0.0412979	5.01687e-07	0.0255654	-6.08286e-08	0.0412979	1.76117e-07	0.0235988	-1.39772e-07	0.0412979	4.42305e-07	0.0235988	-1.10793e-07	0.0412979	3.44195e-07	0.0255654
'CONTROL9m'	0.0255654	-2.16644e-07	0.0452311	6.51597e-07	0.0265487	-3.44e-07	0.0491642	1.196e-06	0.0226155	-2.65133e-07	0.0442478	8.39467e-07	0.0255654	-1.98083e-07	0.0452311	6.28417e-07	0.0245821	-2.08394e-07	0.0452311	6.53483e-07	0.0255654	-2.31208e-07	0.0452311	6.19604e-07	0.0265487	-1.85906e-07	0.0452311	6.06694e-07	0.0245821	-2.81714e-07	0.0442478	7.54071e-07	0.0245821	-2.61044e-07	0.0452311	7.38419e-07	0.0255654	-1.41443e-07	0.0452311	4.96264e-07	0.0245821	-2.7069e-07	0.0442478	7.4269e-07	0.0255654	-2.04707e-07	0.0452311	6.2489e-07	0.0255654
'EM10mfERG'	0.0245821	-1.10796e-07	0.0442478	3.8288e-07	0.027532	-4.57e-07	0.0452311	1.087e-06	0.0245821	-1.4985e-07	0.0452311	5.04517e-07	0.0245821	-1.46982e-07	0.0442478	4.93648e-07	0.0216323	-6.15722e-08	0.0422812	3.00333e-07	0.0255654	-1.3011e-07	0.0452311	3.75989e-07	0.020649	-8.84312e-08	0.0422812	3.19437e-07	0.0255654	-1.08103e-07	0.0462144	3.98031e-07	0.0245821	-1.27085e-07	0.0452311	4.83835e-07	0.0255654	-1.19629e-07	0.0432645	3.75988e-07	0.0245821	-1.18152e-07	0.0452311	4.41952e-07	0.0255654	-1.22983e-07	0.0442478	4.1491e-07	0.0245821
'EM11mfERG'	0.0245821	-1.8661e-07	0.0442478	4.47579e-07	0.0226155	-6.25e-07	0.0471976	1.091e-06	0.0226155	-2.22617e-07	0.0442478	5.07767e-07	0.0235988	-2.68541e-07	0.0432645	6.16849e-07	0.027532	-1.56956e-07	0.0432645	4.34526e-07	0.0255654	-1.82046e-07	0.0452311	4.03571e-07	0.0245821	-1.76769e-07	0.0462144	3.68384e-07	0.0235988	-3.35792e-07	0.0442478	8.03242e-07	0.0245821	-1.06175e-07	0.0422812	3.64431e-07	0.027532	-1.40557e-07	0.0442478	3.58193e-07	0.0245821	-2.12804e-07	0.0432645	5.59451e-07	0.0255654	-1.12286e-07	0.0432645	3.35763e-07	0.0245821
'EM12mfERG'	0.0157325	-1.2458e-07	0.0403147	2.76866e-07	0.0167158	-1.27e-06	0.0216323	2.168e-06	0.00884956	-2.57283e-07	0.0403147	8.5875e-07	0.013766	-3.35467e-07	0.0373648	4.84592e-07	0.0226155	-1.97578e-07	0.0452311	4.25062e-07	0.00884956	-1.84242e-07	0.0314651	3.66077e-07	0.0304818	-2.53862e-07	0.0353982	5.12125e-07	0.0235988	-1.99126e-07	0.0403147	3.72426e-07	0.0167158	-1.83062e-07	0.0324484	4.16846e-07	0.0147493	-2.76643e-07	0.0304818	5.08843e-07	0.0167158	-1.60633e-07	0.0403147	3.38213e-07	0.0157325	-2.12713e-07	0.0314651	4.07059e-07	0.0235988
'EM14mfERG'	0.020649	1.41049e-08	0.0403147	1.73098e-07	0.0314651	-1.55e-07	0.0432645	1.235e-06	0.0157325	-6.80667e-07	0.0471976	1.526e-06	0.0196657	-2.09367e-07	0.0363815	9.82978e-07	0.0167158	-3.42e-07	0.0481809	6.31148e-07	0.0294985	-8.80917e-08	0.0442478	4.67704e-07	0.0285152	-4.81412e-07	0.0452311	1.18623e-06	0.0314651	-3.29071e-07	0.0481809	6.11343e-07	0.0157325	-8.95e-07	0.0393314	1.64968e-06	0.0255654	-1.25324e-07	0.0344149	4.12552e-07	0.0117994	-2.04725e-07	0.0285152	4.81758e-07	0.0157325	-2.64343e-07	0.0393314	7.28933e-07	0.0285152
'EM15mfERG'	0.0285152	-1.04609e-07	0.0334317	2.43644e-07	0.0265487	-1.2e-06	0.0304818	2.53e-06	0.0196657	-1.91193e-07	0.0344149	6.11193e-07	0.027532	-3.86167e-07	0.0334317	6.42353e-07	0.0216323	-3.149e-07	0.0452311	8.56006e-07	0.0176991	-3.87708e-07	0.0412979	7.1435e-07	0.0167158	-5.08156e-07	0.0393314	7.52906e-07	0.00884956	-2.93143e-07	0.0255654	6.74036e-07	0.0186824	-1.46025e-07	0.0422812	3.07025e-07	0.0108161	-3.71429e-07	0.0344149	7.7185e-07	0.0216323	-9.88333e-08	0.0255654	2.86983e-07	0.0196657	-1.79227e-07	0.0353982	4.2826e-07	0.0167158
'EM1mfERG_'	0.0245821	-2.8489e-07	0.0462144	6.11662e-07	0.0196657	-2.48e-07	0.0422812	8.95e-07	0.0186824	-3.15167e-07	0.0412979	7.85e-07	0.0235988	-3.4325e-07	0.0462144	7.00083e-07	0.0245821	-2.86017e-07	0.0452311	5.505e-07	0.0245821	-2.62267e-07	0.0462144	6.29017e-07	0.0235988	-3.16188e-07	0.0462144	6.61688e-07	0.0235988	-2.80071e-07	0.0462144	6.11071e-07	0.0245821	-3.16669e-07	0.0462144	6.38356e-07	0.0245821	-2.48971e-07	0.0452311	5.66186e-07	0.0245821	-2.97323e-07	0.0462144	6.23357e-07	0.0245821	-2.85077e-07	0.0452311	6.03927e-07	0.0235988
'EM20mfERG'	0.0245821	-5.38449e-08	0.0422812	2.44415e-07	0.0285152	-2.09e-07	0.0491642	7.16e-07	0.0245821	-1.354e-07	0.0452311	4.27717e-07	0.0235988	-7.02783e-08	0.0432645	3.20503e-07	0.0216323	-6.54389e-08	0.0383481	2.45284e-07	0.0265487	-4.78779e-08	0.0412979	2.1663e-07	0.0265487	-4.96119e-08	0.0393314	2.27305e-07	0.0216323	-9.32714e-08	0.0432645	3.727e-07	0.0245821	-6.59156e-08	0.0422812	3.03916e-07	0.0245821	-2.03357e-08	0.0383481	1.74001e-07	0.0216323	-7.253e-08	0.0432645	3.25537e-07	0.0245821	-4.4645e-08	0.0412979	2.30712e-07	0.0255654
'EM25mfERG'	0.0255654	-2.56575e-07	0.0452311	6.33792e-07	0.0255654	-2.05e-07	0.0491642	7.62e-07	0.0265487	-3.65833e-07	0.0481809	8.78167e-07	0.0265487	-2.70283e-07	0.0462144	7.187e-07	0.0265487	-2.58556e-07	0.0452311	6.33244e-07	0.0245821	-2.2883e-07	0.0452311	5.63238e-07	0.0265487	-2.9835e-07	0.0462144	6.492e-07	0.0255654	-2.61743e-07	0.0462144	6.331e-07	0.0255654	-2.67e-07	0.0452311	7.275e-07	0.0265487	-2.19693e-07	0.0452311	5.7125e-07	0.0255654	-2.64547e-07	0.0452311	6.76847e-07	0.0255654	-2.391e-07	0.0452311	6.4876e-07	0.0265487
'EM27mfERG'	0.0235988	-1.45677e-07	0.0412979	5.62213e-07	0.0245821	-2.3e-07	0.0491642	1.138e-06	0.0245821	-1.777e-07	0.0422812	8.45367e-07	0.0235988	-2.00917e-07	0.0412979	6.145e-07	0.0216323	-9.42056e-08	0.0412979	4.27783e-07	0.0226155	-1.51609e-07	0.0403147	5.78488e-07	0.0226155	-1.82387e-07	0.0412979	5.63425e-07	0.0245821	-2.27193e-07	0.0412979	6.91293e-07	0.0216323	-5.15688e-08	0.0412979	5.47006e-07	0.0235988	-1.61479e-07	0.0403147	5.01471e-07	0.0235988	-1.23389e-07	0.0412979	6.04203e-07	0.0226155	-9.9214e-08	0.0412979	5.17237e-07	0.0226155
'EM28mfERG'	0.0255654	-2.32705e-07	0.0462144	5.47593e-07	0.0255654	-2.8e-07	0.0481809	9.44e-07	0.027532	-2.98167e-07	0.0471976	6.762e-07	0.0255654	-2.75392e-07	0.0471976	5.99225e-07	0.0245821	-2.27722e-07	0.0442478	5.8565e-07	0.0245821	-2.13808e-07	0.0462144	5.07608e-07	0.0245821	-2.32594e-07	0.0442478	5.09994e-07	0.0245821	-3.15921e-07	0.0452311	6.85493e-07	0.0255654	-2.27363e-07	0.0462144	5.75244e-07	0.0265487	-1.81264e-07	0.0462144	4.64207e-07	0.0255654	-2.67573e-07	0.0462144	6.20743e-07	0.0255654	-2.0205e-07	0.0462144	5.19626e-07	0.0255654
'EM2mfERG_'	0.0226155	-1.70466e-07	0.0432645	5.19239e-07	0.0294985	-2.57e-07	0.0481809	9.66e-07	0.020649	-2.16833e-07	0.0452311	6.84667e-07	0.0235988	-2.79367e-07	0.0442478	6.82858e-07	0.0216323	-1.84336e-07	0.0432645	4.99942e-07	0.0216323	-1.36057e-07	0.0422812	4.76166e-07	0.0216323	-1.5343e-07	0.0403147	4.66234e-07	0.0235988	-2.11023e-07	0.0442478	6.01952e-07	0.0216323	-2.12715e-07	0.0442478	7.70902e-07	0.0226155	-1.334e-07	0.0412979	4.61479e-07	0.0226155	-2.06208e-07	0.0442478	6.86341e-07	0.0226155	-1.75334e-07	0.0432645	5.81164e-07	0.0226155
'EM31mfERG'	0.0216323	-2.11816e-07	0.0412979	7.62572e-07	0.0294985	-1.55e-06	0.0462144	3.3e-06	0.0216323	-2.51478e-07	0.0373648	1.01048e-06	0.0196657	-4.52517e-07	0.0412979	1.29727e-06	0.0255654	-2.46527e-07	0.0412979	9.08805e-07	0.0216323	-2.25142e-07	0.0403147	6.03746e-07	0.0186824	-4.46606e-07	0.0422812	9.80925e-07	0.0235988	-2.539e-07	0.0412979	7.94543e-07	0.0226155	-2.75436e-07	0.0412979	8.54867e-07	0.0216323	-1.73557e-07	0.0403147	7.9375e-07	0.0226155	-2.57933e-07	0.0412979	8.19263e-07	0.0226155	-2.14176e-07	0.0403147	8.11273e-07	0.0196657
'EM33mfERG'	0.0157325	-1.12016e-07	0.0373648	1.76582e-07	0.0304818	-6.43e-07	0.0481809	1.325e-06	0.0255654	-3.165e-07	0.0403147	8.073e-07	0.0157325	-2.60933e-07	0.0344149	3.67274e-07	0.0147493	-2.81367e-07	0.0383481	4.79734e-07	0.00884956	-4.55e-08	0.0353982	1.39458e-07	0.0147493	-2.87031e-07	0.0383481	5.43988e-07	0.0176991	-5.91429e-08	0.0353982	3.52182e-07	0.0157325	-1.77e-07	0.0432645	2.95037e-07	0.00884956	-2.89979e-07	0.0324484	4.76443e-07	0.0167158	-1.107e-07	0.0294985	2.30717e-07	0.00884956	-1.51127e-07	0.0324484	2.40523e-07	0.0147493
'EM3mfERG_'	0.0255654	-1.00207e-07	0.0412979	3.84136e-07	0.0304818	-8.43e-08	0.0491642	5.113e-07	0.0265487	-2.32235e-07	0.0403147	6.78668e-07	0.0235988	-1.75633e-07	0.0412979	5.60613e-07	0.0196657	-7.69478e-08	0.0422812	2.55872e-07	0.0216323	-1.07908e-07	0.0412979	4.01766e-07	0.0255654	-1.53615e-07	0.0403147	4.52015e-07	0.0226155	-1.56726e-07	0.0422812	4.97941e-07	0.0255654	-1.32664e-07	0.0412979	4.89649e-07	0.0167158	-5.09886e-08	0.0353982	2.41867e-07	0.0235988	-1.35018e-07	0.0412979	4.80177e-07	0.0255654	-8.04143e-08	0.0412979	3.51313e-07	0.0265487
'EM5mfERG_'	0.0226155	-2.50949e-07	0.0432645	7.58261e-07	0.0245821	-5.89e-07	0.0432645	1.374e-06	0.0245821	-3.035e-07	0.0422812	9.03667e-07	0.0245821	-3.15867e-07	0.0432645	8.29617e-07	0.0216323	-2.21382e-07	0.0432645	7.25604e-07	0.0226155	-2.52788e-07	0.0432645	7.29787e-07	0.0226155	-2.49056e-07	0.0432645	7.48181e-07	0.0235988	-2.86907e-07	0.0432645	8.18979e-07	0.0255654	-2.51e-07	0.0432645	7.84062e-07	0.0216323	-2.83714e-07	0.0442478	7.31214e-07	0.0245821	-2.62587e-07	0.0432645	7.95187e-07	0.0216323	-2.4561e-07	0.0432645	7.36477e-07	0.0226155
2) Reordeno los valores y calculo medias y SD. Paso los valores de amplitud de N1 a valores absolutos.
MEDIA CON	24.746	160.41	42.7729	469.094	25.8931	308.167	49.0003	986.5	25.4015	207.733	45.5588	612.217	24.2543	179.967	41.7896	517.28	24.2543	161.166	42.7729	464.078	23.5988	158.06	42.4451	458.381	23.9266	137.414	40.9702	411.364	23.7627	188.448	42.9367	524.807	24.0905	195.546	43.1006	583.376	24.4182	148.121	41.6257	425.814	24.4182	186.065	42.9367	542.37	24.2543	169.015	42.7729	494.172	24.0905
DESV CON	0.740189	53.8681	2.13171	134.02	4.59801	79.946	0.401424	196.801	2.59532	59.181	1.72192	139.126	1.48038	45.9543	2.54517	101.319	1.01553	58.2191	2.13171	150.255	2.06255	63.4456	2.27788	131.612	2.12414	66.4254	3.66155	174.568	1.1495	70.1853	1.72192	137.57	1.35536	41.5239	1.80418	83.3202	1.80418	67.5556	3.1506	161.75	0.740189	56.0268	1.6057	115.967	1.48038	45.1614	2.13171	109.438	1.73125
MEDIA MS	23.0744	155.442	42.019	448.302	26.2209	533.487	44.0511	1336.15	22.1567	274.295	42.7401	780.364	22.6155	266.064	41.5601	660.737	22.1567	201.034	43.1334	530.633	21.7634	176.266	41.9535	478.24	23.2055	258.5	42.019	596.135	22.9433	227.409	42.2157	594.555	22.2222	228.979	42.4123	613.89	21.4356	186.464	39.7247	493.953	22.0256	186.197	40.3147	531.382	21.7634	175.22	40.9046	503.729	23.2055
DESV MS	3.52314	82.8428	3.39537	199.035	4.18274	456.838	7.85045	757.213	4.94257	130.373	3.85988	264.378	3.82633	96.6981	4.3096	242.305	3.42372	92.5419	2.65062	199.176	5.89814	90.6341	4.09936	167.638	4.28281	136.535	3.24987	249.493	4.79794	88.2514	5.55567	161.514	3.7313	200.022	3.40349	341.146	5.90205	95.4039	5.17377	177.684	3.94716	73.5056	6.74106	181.87	4.88636	71.6094	4.53348	180.31	3.71275
AUC	0.65	0.5	0.533333	0.566667	0.505556	0.544444	0.827778	0.644444	0.683333	0.666667	0.727778	0.744444	0.644444	0.822222	0.527778	0.711111	0.722222	0.644444	0.561111	0.611111	0.544444	0.544444	0.533333	0.555556	0.538889	0.8	0.611111	0.711111	0.55	0.655556	0.555556	0.588889	0.577778	0.522222	0.516667	0.544444	0.611111	0.611111	0.6	0.6	0.583333	0.755556	0.555556	0.744444	0.627778	0.766667	0.633333	0.766667	0.666667
3) Formateo los datos para pegarlos en el artículo de la manera media(sd)
	Amplitud(nV)		Latencia(ms) L1		Amplitud(nV)		Latencia(ms) L1		Amplitud(nV)		Latencia(ms) L1		Amplitud(nV)		Latencia(ms) L1		Amplitud(nV)		Latencia(ms) L1		Amplitud(nV)		Latencia(ms) L1		Amplitud(nV)		Latencia(ms) L1		Amplitud(nV)		Latencia(ms) L1		Amplitud(nV)		Latencia(ms) L1		Amplitud(nV)		Latencia(ms) L1		Amplitud(nV)		Latencia(ms) L1		Amplitud(nV)		Latencia(ms) L1		Amplitud(nV)
	C	MS	C	MS	C	MS	C	MS	C	MS	C	MS	C	MS	C	MS	C	MS	C	MS	C	MS	C	MS	C	MS	C	MS	C	MS	C	MS	C	MS	C	MS	C	MS	C	MS	C	MS	C	MS	C	MS	C	MS	C
N1	160,41(53,87)	155,44(82,84)	24,75(0,74)	23,07(3,52)	308,17(79,95)	533,49(456,84)	25,89(4,60)	26,22(4,18)	207,73(59,18)	274,29(130,37)	25,40(2,60)	22,16(4,94)	179,97(45,95)	266,06(96,70)	24,25(1,48)	22,62(3,83)	161,17(58,22)	201,03(92,54)	24,25(1,02)	22,16(3,42)	158,06(63,45)	176,27(90,63)	23,60(2,06)	21,76(5,90)	137,41(66,43)	258,50(136,53)	23,93(2,12)	23,21(4,28)	188,45(70,19)	227,41(88,25)	23,76(1,15)	22,94(4,80)	195,55(41,52)	228,98(200,02)	24,09(1,36)	22,22(3,73)	148,12(67,56)	186,46(95,40)	24,42(1,80)	21,44(5,90)	186,06(56,03)	186,20(73,51)	24,42(0,74)	22,03(3,95)	169,01(45,16)	175,22(71,61)	24,25(1,48)	21,76(4,89)	139,34(62,06)
P1	469,09(134,02)	448,30(199,04)	42,77(2,13)	42,02(3,40)	986,50(196,80)	1336,15(757,21)	49,00(0,40)	44,05(7,85)	612,22(139,13)	780,36(264,38)	45,56(1,72)	42,74(3,86)	517,28(101,32)	660,74(242,30)	41,79(2,55)	41,56(4,31)	464,08(150,25)	530,63(199,18)	42,77(2,13)	43,13(2,65)	458,38(131,61)	478,24(167,64)	42,45(2,28)	41,95(4,10)	411,36(174,57)	596,14(249,49)	40,97(3,66)	42,02(3,25)	524,81(137,57)	594,56(161,51)	42,94(1,72)	42,22(5,56)	583,38(83,32)	613,89(341,15)	43,10(1,80)	42,41(3,40)	425,81(161,75)	493,95(177,68)	41,63(3,15)	39,72(5,17)	542,37(115,97)	531,38(181,87)	42,94(1,61)	40,31(6,74)	494,17(109,44)	503,73(180,31)	42,77(2,13)	40,90(4,53)	409,97(160,61)
[truncated: 7 more columns]

## Sheet: Graphs
Code	Sum	Ring1	Ring2	Ring3	Ring4	Ring5	NI	NS	TS	TI	HS	HT	HI	HN
'CONTROL1m'	23.5988	27.532	23.5988	25.5654	22.6155	21.6323	22.6155	24.5821	21.6323	21.6323	23.5988	21.6323	22.6155	23.5988
'CONTROL5m'	24.5821	27.532	26.5487	21.6323	24.5821	24.5821	20.649	21.6323	25.5654	23.5988	25.5654	24.5821	21.6323	21.6323
'CONTROL6m'	25.5654	29.4985	26.5487	23.5988	25.5654	25.5654	24.5821	23.5988	24.5821	26.5487	24.5821	25.5654	25.5654	24.5821
'CONTROL7m'	24.5821	27.532	23.5988	24.5821	24.5821	23.5988	23.5988	23.5988	24.5821	23.5988	24.5821	24.5821	23.5988	23.5988
'CONTROL8m'	24.5821	16.7158	29.4985	24.5821	23.5988	20.649	25.5654	24.5821	23.5988	25.5654	23.5988	23.5988	25.5654	24.5821
'CONTROL9m'	25.5654	26.5487	22.6155	25.5654	24.5821	25.5654	26.5487	24.5821	24.5821	25.5654	24.5821	25.5654	25.5654	24.5821
'EM10mfERG'	24.5821	27.532	24.5821	24.5821	21.6323	25.5654	20.649	25.5654	24.5821	25.5654	24.5821	25.5654	24.5821	24.5821
'EM11mfERG'	24.5821	22.6155	22.6155	23.5988	27.532	25.5654	24.5821	23.5988	24.5821	27.532	24.5821	25.5654	24.5821	24.5821
'EM12mfERG'	15.7325	16.7158	8.84956	13.766	22.6155	8.84956	30.4818	23.5988	16.7158	14.7493	16.7158	15.7325	23.5988	23.5988
'EM14mfERG'	20.649	31.4651	15.7325	19.6657	16.7158	29.4985	28.5152	31.4651	15.7325	25.5654	11.7994	15.7325	28.5152	29.4985
'EM15mfERG'	28.5152	26.5487	19.6657	27.532	21.6323	17.6991	16.7158	8.84956	18.6824	10.8161	21.6323	19.6657	16.7158	15.7325
'EM1mfERG_'	24.5821	19.6657	18.6824	23.5988	24.5821	24.5821	23.5988	23.5988	24.5821	24.5821	24.5821	24.5821	23.5988	23.5988
'EM20mfERG'	24.5821	28.5152	24.5821	23.5988	21.6323	26.5487	26.5487	21.6323	24.5821	24.5821	21.6323	24.5821	25.5654	22.6155
'EM25mfERG'	25.5654	25.5654	26.5487	26.5487	26.5487	24.5821	26.5487	25.5654	25.5654	26.5487	25.5654	25.5654	26.5487	26.5487
'EM27mfERG'	23.5988	24.5821	24.5821	23.5988	21.6323	22.6155	22.6155	24.5821	21.6323	23.5988	23.5988	22.6155	22.6155	23.5988
'EM28mfERG'	25.5654	25.5654	27.532	25.5654	24.5821	24.5821	24.5821	24.5821	25.5654	26.5487	25.5654	25.5654	25.5654	24.5821
'EM2mfERG_'	22.6155	29.4985	20.649	23.5988	21.6323	21.6323	21.6323	23.5988	21.6323	22.6155	22.6155	22.6155	22.6155	23.5988
'EM31mfERG'	21.6323	29.4985	21.6323	19.6657	25.5654	21.6323	18.6824	23.5988	22.6155	21.6323	22.6155	22.6155	19.6657	19.6657
'EM33mfERG'	15.7325	30.4818	25.5654	15.7325	14.7493	8.84956	14.7493	17.6991	15.7325	8.84956	16.7158	8.84956	14.7493	14.7493
'EM3mfERG_'	25.5654	30.4818	26.5487	23.5988	19.6657	21.6323	25.5654	22.6155	25.5654	16.7158	23.5988	25.5654	26.5487	24.5821
'EM5mfERG_'	22.6155	24.5821	24.5821	24.5821	21.6323	22.6155	22.6155	23.5988	25.5654	21.6323	24.5821	21.6323	22.6155	23.5988
CONTROL	24.746	25.8931	25.4015	24.2543	24.2543	23.5988	23.9266	23.7627	24.0905	24.4182	24.4182	24.2543	24.0905	23.7627
MS	23.0744	26.2209	22.1567	22.6155	22.1567	21.7634	23.2055	22.9433	22.2222	21.4356	22.0256	21.7634	23.2055	23.0088
	Sum	Ring1	Ring2	Ring3	Ring4	Ring5	NI	NS	TS	TI	HS	HT	HI	HN
'CONTROL1m'	411.617	1059	624.5	488.282	429.127	359.433	372.302	504.65	565.244	304.521	506.22	432.383	336.131	423.397
'CONTROL5m'	390.767	742	598.167	476.275	391.783	403.954	329.85	404.964	542.894	444.179	443.271	446.42	376.38	359.97
'CONTROL6m'	603.666	1211	656.683	630	630.144	607.542	615.438	617	607.019	632.643	611.643	612.933	602.397	602.4
'CONTROL7m'	457.581	854	533.7	517.528	417.987	461.387	384.926	468.236	544.991	501.159	508.092	504.212	435.51	412.967
'CONTROL8m'	299.334	857	420.783	363.175	261.945	298.367	158.975	399.921	501.688	176.117	442.305	344.195	156.438	260.97
'CONTROL9m'	651.597	1196	839.467	628.417	653.483	619.604	606.694	754.071	738.419	496.264	742.69	624.89	552.947	666.163
'EM10mfERG'	382.88	1087	504.517	493.648	300.333	375.989	319.438	398.031	483.835	375.988	441.952	414.91	331.615	332.183
'EM11mfERG'	447.579	1091	507.767	616.849	434.526	403.571	368.384	803.242	364.431	358.193	559.451	335.763	348.252	561.577
'EM12mfERG'	276.866	2168	858.75	484.592	425.062	366.077	512.125	372.426	416.846	508.843	338.213	407.059	235.209	291.965
'EM14mfERG'	173.098	1235	1526	982.978	631.148	467.704	1186.22	611.343	1649.67	412.552	481.758	728.933	537.26	545.52
'EM15mfERG'	243.644	2530	611.193	642.353	856.006	714.35	752.906	674.036	307.025	771.85	286.983	428.26	474.108	432.067
'EM1mfERG_'	611.662	895	785	700.083	550.5	629.017	661.688	611.071	638.356	566.186	623.357	603.927	605.01	638.067
'EM20mfERG'	244.415	716	427.717	320.503	245.284	216.63	227.305	372.7	303.916	174.001	325.537	230.712	200.707	254.268
'EM25mfERG'	633.792	762	878.167	718.7	633.244	563.238	649.2	633.1	727.5	571.25	676.847	648.76	605.52	637.087
'EM27mfERG'	562.213	1138	845.367	614.5	427.783	578.488	563.425	691.293	547.006	501.471	604.203	517.237	527.223	609.555
'EM28mfERG'	547.593	944	676.2	599.225	585.65	507.608	509.994	685.493	575.244	464.207	620.743	519.626	467.363	590.23
'EM2mfERG_'	519.239	966	684.667	682.858	499.942	476.166	466.234	601.952	770.902	461.479	686.341	581.164	462.189	466.309
'EM31mfERG'	762.572	3300	1010.48	1297.27	908.805	603.746	980.925	794.543	854.867	793.75	819.263	811.273	801.64	822.73
'EM33mfERG'	176.582	1325	807.3	367.274	479.734	139.458	543.988	352.182	295.037	476.443	230.717	240.523	365.508	258.077
'EM3mfERG_'	384.136	511.3	678.668	560.613	255.872	401.766	452.015	497.941	489.649	241.867	480.177	351.313	328.437	433.199
'EM5mfERG_'	758.261	1374	903.667	829.617	725.604	729.787	748.181	818.979	784.062	731.214	795.187	736.477	724.607	779.887
CONTROL	469.094	986.5	612.217	517.28	464.078	458.381	411.364	524.807	583.376	425.814	542.37	494.172	409.967	454.311
MS	448.302	1336.15	780.364	660.737	530.633	478.24	596.135	594.555	613.89	493.953	531.382	503.729	467.643	510.181
	Sum	Ring1	Ring2	Ring3	Ring4	Ring5	NI	NS	TS	TI	HS	HT	HI	HN
'CONTROL1m'	41.2979	49.1642	45.2311	42.2812	41.2979	40.3147	36.3815	42.2812	41.2979	37.3648	41.2979	40.3147	37.3648	42.2812
'CONTROL5m'	40.3147	48.1809	46.2144	38.3481	40.3147	40.3147	39.3314	40.3147	42.2812	39.3314	42.2812	41.2979	39.3314	40.3147
'CONTROL6m'	45.2311	49.1642	43.2645	39.3314	45.2311	45.2311	41.2979	45.2311	45.2311	45.2311	45.2311	45.2311	45.2311	45.2311
'CONTROL7m'	43.2645	49.1642	48.1809	43.2645	43.2645	42.2812	38.3481	43.2645	43.2645	41.2979	43.2645	43.2645	40.3147	42.2812
'CONTROL8m'	41.2979	49.1642	46.2144	42.2812	41.2979	41.2979	45.2311	42.2812	41.2979	41.2979	41.2979	41.2979	41.2979	42.2812
'CONTROL9m'	45.2311	49.1642	44.2478	45.2311	45.2311	45.2311	45.2311	44.2478	45.2311	45.2311	44.2478	45.2311	45.2311	45.2311
'EM10mfERG'	44.2478	45.2311	45.2311	44.2478	42.2812	45.2311	42.2812	46.2144	45.2311	43.2645	45.2311	44.2478	43.2645	43.2645
'EM11mfERG'	44.2478	47.1976	44.2478	43.2645	43.2645	45.2311	46.2144	44.2478	42.2812	44.2478	43.2645	43.2645	45.2311	44.2478
'EM12mfERG'	40.3147	21.6323	40.3147	37.3648	45.2311	31.4651	35.3982	40.3147	32.4484	30.4818	40.3147	31.4651	39.3314	40.3147
'EM14mfERG'	40.3147	43.2645	47.1976	36.3815	48.1809	44.2478	45.2311	48.1809	39.3314	34.4149	28.5152	39.3314	46.2144	46.2144
'EM15mfERG'	33.4317	30.4818	34.4149	33.4317	45.2311	41.2979	39.3314	25.5654	42.2812	34.4149	25.5654	35.3982	33.4317	24.5821
'EM1mfERG_'	46.2144	42.2812	41.2979	46.2144	45.2311	46.2144	46.2144	46.2144	46.2144	45.2311	46.2144	45.2311	45.2311	46.2144
'EM20mfERG'	42.2812	49.1642	45.2311	43.2645	38.3481	41.2979	39.3314	43.2645	42.2812	38.3481	43.2645	41.2979	39.3314	39.3314
'EM25mfERG'	45.2311	49.1642	48.1809	46.2144	45.2311	45.2311	46.2144	46.2144	45.2311	45.2311	45.2311	45.2311	46.2144	46.2144
'EM27mfERG'	41.2979	49.1642	42.2812	41.2979	41.2979	40.3147	41.2979	41.2979	41.2979	40.3147	41.2979	41.2979	41.2979	41.2979
'EM28mfERG'	46.2144	48.1809	47.1976	47.1976	44.2478	46.2144	44.2478	45.2311	46.2144	46.2144	46.2144	46.2144	46.2144	45.2311
'EM2mfERG_'	43.2645	48.1809	45.2311	44.2478	43.2645	42.2812	40.3147	44.2478	44.2478	41.2979	44.2478	43.2645	41.2979	43.2645
'EM31mfERG'	41.2979	46.2144	37.3648	41.2979	41.2979	40.3147	42.2812	41.2979	41.2979	40.3147	41.2979	40.3147	41.2979	41.2979
'EM33mfERG'	37.3648	48.1809	40.3147	34.4149	38.3481	35.3982	38.3481	35.3982	43.2645	32.4484	29.4985	32.4484	38.3481	37.3648
'EM3mfERG_'	41.2979	49.1642	40.3147	41.2979	42.2812	41.2979	40.3147	42.2812	41.2979	35.3982	41.2979	41.2979	40.3147	40.3147
'EM5mfERG_'	43.2645	43.2645	42.2812	43.2645	43.2645	43.2645	43.2645	43.2645	43.2645	44.2478	43.2645	43.2645	43.2645	43.2645
CONTROL	42.7729	49.0003	45.5588	41.7896	42.7729	42.4451	40.9702	42.9367	43.1006	41.6257	42.9367	42.7729	41.4618	42.9367
MS	42.019	44.0511	42.7401	41.5601	43.1334	41.9535	42.019	42.2157	42.4123	39.7247	40.3147	40.9046	42.019	41.4946
	Sum	Ring1	Ring2	Ring3	Ring4	Ring5	NI	NS	TS	TI	HS	HT	HI	HN
'CONTROL1m'	145.388	395	285.333	156.972	173.627	116.254	140.346	209.243	170.244	103.843	175.34	139.257	121.278	167.643
'CONTROL5m'	119.221	179	153	165.942	113.394	120.862	104.481	103.929	190.769	139	133.805	155.316	113.767	102.33
'CONTROL6m'	230.83	375	225.85	250.417	243.533	236.917	225.312	248.571	230.019	255.357	238.643	235.8	231.997	236.133
'CONTROL7m'	156.689	269	162.533	194.278	136.936	158.717	135.364	162.593	156.266	188.257	158.138	168.215	160.047	148.071
'CONTROL8m'	93.6895	287	154.55	114.108	91.1094	84.4	33.075	124.636	164.938	60.8286	139.772	110.793	46.0267	75.5597
'CONTROL9m'	216.644	344	265.133	198.083	208.394	231.208	185.906	281.714	261.044	141.443	270.69	204.707	162.943	225.277
'EM10mfERG'	110.796	457	149.85	146.982	61.5722	130.11	88.4313	108.103	127.085	119.629	118.152	122.983	92.1007	89.0033
'EM11mfERG'	186.61	625	222.617	268.541	156.956	182.046	176.769	335.792	106.175	140.557	212.804	112.286	148.903	250.454
'EM12mfERG'	124.58	1270	257.283	335.467	197.578	184.242	253.862	199.126	183.062	276.643	160.633	212.713	103.75	169.665
'EM14mfERG'	-14.1049	155	680.667	209.367	342	88.0917	481.412	329.071	895	125.324	204.725	264.343	197.597	152.87
'EM15mfERG'	104.609	1200	191.193	386.167	314.9	387.708	508.156	293.143	146.025	371.429	98.8333	179.227	211.98	237.537
'EM1mfERG_'	284.89	248	315.167	343.25	286.017	262.267	316.188	280.071	316.669	248.971	297.323	285.077	282.02	299.333
'EM20mfERG'	53.8449	209	135.4	70.2783	65.4389	47.8779	49.6119	93.2714	65.9156	20.3357	72.53	44.645	35.0537	60.073
'EM25mfERG'	256.575	205	365.833	270.283	258.556	228.83	298.35	261.743	267	219.693	264.547	239.1	261.643	276.667
'EM27mfERG'	145.677	230	177.7	200.917	94.2056	151.609	182.387	227.193	51.5688	161.479	123.389	99.214	170.213	189.755
'EM28mfERG'	232.705	280	298.167	275.392	227.722	213.808	232.594	315.921	227.363	181.264	267.573	202.05	196.259	271.48
'EM2mfERG_'	170.466	257	216.833	279.367	184.336	136.058	153.43	211.023	212.715	133.4	206.208	175.334	142.26	173.536
'EM31mfERG'	211.816	1550	251.478	452.517	246.527	225.142	446.606	253.9	275.436	173.557	257.933	214.176	270.867	306.24
'EM33mfERG'	112.016	643	316.5	260.933	281.367	45.5	287.031	59.1429	177	289.979	110.7	151.127	188.451	119.907
'EM3mfERG_'	100.207	84.3	232.235	175.633	76.9478	107.908	153.615	156.726	132.664	50.9886	135.018	80.4143	92.9733	130.519
'EM5mfERG_'	250.949	589	303.5	315.867	221.382	252.788	249.056	286.907	251	283.714	262.587	245.61	251.84	265.387
CONTROL	160.41	308.167	207.733	179.967	161.166	158.06	137.414	188.448	195.546	148.121	186.065	169.015	139.343	159.169
MS	155.442	533.487	274.295	266.064	201.034	176.266	258.5	227.409	228.979	186.464	186.197	175.22	176.394	199.495

## Sheet: FIT
Code	Sum	Ring1	Ring2	Ring3	Ring4	Ring5	NI	NS	TS	TI	Superior Middle	Temporal Middle	Inferior Middle	Nasal middle
'CONTROL1m'	63.5169	51.4451	58.8386	48.2111	39.8072	50.5833	41.998	49.4077	50.9207	32.6739	55.6523	59.5828	54.1319	53.5592
'CONTROL5m'	63.4405	49.2114	61.5423	62.434	59.8986	56.0212	56.98	60.048	61.7918	51.3562	62.2753	59.2028	62.5357	61.6605
'CONTROL6m'	62.0408	62.2516	67.6942	60.2066	34.6802	56.5908	45.0889	54.2283	53.022	13.2594	57.0752	40.0481	66.6969	47.2533
'CONTROL7m'	36.8043	28.8663	45.0978	36.9296	36.6767	19.9609	20.3057	21.808	52.5141	-8.02772	40.4701	14.5086	26.3727	42.4431
'CONTROL8m'	69.3172	55.2406	58.8652	58.1785	57.4276	70.6045	33.9186	76.8376	67.7529	30.0856	79.2811	36.6682	64.9877	66.1992
'CONTROL9m'	59.8114	56.081	70.6024	63.5193	37.8093	34.4394	42.2756	42.0009	55.3521	37.3825	52.5639	51.9769	49.0837	58.898
'EM10mfERG'	69.7081	33.6674	41.725	59.1615	35.0479	54.0234	42.6057	36.1578	50.8066	42.6796	54.783	56.0384	62.238	57.3482
'EM11mfERG'	72.2869	5.39425	46.5853	74.0201	34.8769	47.2274	57.7845	41.2909	59.9328	19.3266	61.3011	44.284	67.3752	63.0515
'EM12mfERG'	-6.12438	-115.64	-77.6082	-98.0778	-38.335	-27.0482	-44.7356	-44.4755	-7.16702	-107.125	-12.9938	-11.9578	-16.086	-30.628
'EM14mfERG'	39.7742	-77.1661	-19.1479	-51.8452	-190.784	-60.8881	26.0709	-7.87274	-40.9265	-120.893	30.0257	-3.04543	23.7985	16.2189
'EM15mfERG'	-4.294	-253.955	-145.353	-59.4611	-65.247	-101.262	-125.812	-58.9965	-26.84	-161.511	-18.9283	-85.8296	-19.9493	-41.4355
'EM1mfERG_'	25.7701	19.4033	53.0569	28.8956	5.8662	13.0266	20.8314	7.13216	24.4228	18.1364	17.9022	22.1959	19.6901	28.0343
'EM20mfERG'	70.2239	53.3646	69.2324	53.56	70.2945	56.3294	54.5962	72.0091	63.6655	36.5714	72.7726	48.9024	70.7234	66.2189
'EM25mfERG'	68.2795	49.2127	63.3843	62.5137	50.2862	37.3118	57.5492	67.0023	66.1075	35.4195	71.6357	52.2772	65.5864	63.8457
'EM27mfERG'	55.6006	38.224	47.4766	43.6698	47.9361	43.7685	45.9277	51.3603	46.7372	34.7733	51.9823	50.7824	55.9994	47.8685
'EM28mfERG'	59.3488	43.2282	40.0016	37.9912	41.6459	45.1292	55.5896	27.2863	60.3511	42.8351	49.9893	56.7303	46.6595	67.2076
'EM2mfERG_'	68.4587	54.2349	55.6206	68.7352	58.216	61.011	60.6755	53.9302	56.962	65.2011	65.048	66.3748	63.4916	66.1311
'EM31mfERG'	-0.834357	-200.982	-142.424	-112.577	-84.5107	-105.733	-92.8865	-31.0914	-64.5678	-39.6247	-7.26575	-48.5547	-27.2148	-23.5525
'EM33mfERG'	-13.7006	-42.4208	-67.6178	-30.9735	-58.6055	-25.2041	-46.3972	-33.3423	-27.5321	-60.5559	-23.74	-36.4551	-18.228	-26.888
'EM3mfERG_'	57.0248	-4.64079	17.2152	12.0631	47.2018	58.0724	32.8172	40.5605	33.6605	21.3877	45.184	47.0071	49.0388	48.9358
'EM5mfERG_'	64.8695	71.7645	59.9318	65.0746	43.4162	50.9716	59.3661	48.8054	60.9055	36.9578	60.0806	59.0359	59.9353	59.3141
code
2) Reordeno los valores y calculo medias y SD.
	Sum	Ring1	Ring2	Ring3	Ring4	Ring5	NI	NS	TS	TI	HS	HT	HI	HN
CONTROL	59.1552	50.516	60.4401	54.9132	44.3833	48.0333	40.0944	50.7217	56.8923	26.1216	57.8863	43.6645	53.9681	55.0022
DESV CON	11.3927	11.509	8.91674	10.3696	11.2123	18.0325	12.2326	18.4125	6.54426	20.755	12.7617	17.1815	15.1146	8.99712
MS	41.7594	-21.7541	2.80531	10.1833	-0.179627	9.78239	13.5989	17.9838	23.7679	-9.0948	34.5184	21.1857	33.5372	30.778
DESV MS	32.4818	98.9829	74.9422	63.7888	72.7937	58.9196	60.8743	42.9315	44.727	70.9164	34.6027	47.1238	36.7133	41.0508
3) Formateo los datos para pegarlos en el artículo de la manera media(sd)
CONTROLEs	59,2(11,4)	50,5(11,5)	60,4(8,9)	54,9(10,4)	44,4(11,2)	48,0(18,0)	40,1(12,2)	50,7(18,4)	56,9(6,5)	26,1(20,8)	57,9(12,8)	43,7(17,2)	54,0(15,1)	55,0(9,0)
MS	41,8(32,5)	-21,8(99,0)	02,8(74,9)	10,2(63,8)	-00,2(72,8)	09,8(58,9)	13,6(60,9)	18,0(42,9)	23,8(44,7)	-09,1(70,9)	34,5(34,6)	21,2(47,1)	33,5(36,7)	30,8(41,1)
AUC	0.666667	0.688889	0.777778	0.8	0.755556	0.811111	0.655556	0.8	0.911111	0.744444	0.844444	0.666667	0.711111	0.811111
